# Supplementary material for: Comparative genomics of three non-hematophagous leeches (Whitmania spp.) with emphasis on antithrombotic biomolecules
Source: Front Genet. 2025 Feb 26;16:1548006. doi: 10.3389/fgene.2025.1548006 (PMC11897028; doi:10.3389/fgene.2025.1548006)
Supplement: Supplementary file 1 [file DataSheet1.zip]

Archive with 1 entries (1 files):
- 00Supplementary_Figures_S1-S17.doc
